# Supplementary material for: Safety assessment of a standardized cucumber extract (Q-Actin™): Oral repeat-dose toxicity and mutagenicity studies
Source: Toxicol Rep. 2018 Oct 28;5:1078–86. doi: 10.1016/j.toxrep.2018.10.014 (PMC6224328; doi:10.1016/j.toxrep.2018.10.014)
Supplement: Transparency Document [file mmc1.zip]

Archive with 6 entries (5 files):
- untitled folder/
- untitled folder/coi_disclosure Sasikumar.pdf
- untitled folder/coi_disclosure_Kothari.pdf
- untitled folder/coi_disclosure_M Saravanan.pdf
- untitled folder/coi_disclosure_M. Soni.pdf
- untitled folder/coi_disclosure_Mozingo.pdf
